# Supplementary material for: Exploring SVA Insertion Polymorphisms in Shaping Differential Gene Expressions in the Central Nervous System
Source: Biomolecules. 2024 Mar 17;14(3):358. doi: 10.3390/biom14030358 (PMC10967846; doi:10.3390/biom14030358)
Supplement: Supplementary file 1 [file biomolecules-14-00358-s001.zip]

Archive with 1 entries (1 files):
- biomolecules-2898865-supplementary.pdf
